# Supplementary material for: Age-related decrements in dual-task performance: Comparison of different mobility and cognitive tasks. A cross sectional study
Source: PLoS One. 2017 Jul 21;12(7):e0181698. doi: 10.1371/journal.pone.0181698 (PMC5521845; doi:10.1371/journal.pone.0181698)
Supplement: S1 File — (XLS) [file pone.0181698.s001.xls]

## Sheet: Data set
Gender	Age_group	Age	School_years	Weight	Hight	BMI	tug	tug_cog_3	tug_cog_7	FSST	FSST_cog_3	FSST_cog_7	WT	WT_cog_3	WT_cog_7	CCR_TUG3	CCR_TUG7	CCR_SQUARE_3	CCR_SQUARE_7	CCR_WT_3	CCR_WT_7	CCR_TUG_SITTING_3	CCR_TUG_SITTING_7	CCR_SQUARE_SITTING_3	CCR_SQUARE_SITTING_7	CCR_WT_SITTING_3	CCR_WT_SITTING_7	DTCOST_TUG3	DTCOST_TUG7	DTCOST_SQUARE3	DTCOST_SQUARE7	DTCOST_WT_3	DTCOST_WT_7	COGNITIVE_DTC_TUG3	COGNITIVE_DTC_TUG7	COGNITIVE_DTC_SQUARE3	COGNITIVE_DTC_SQUARE7	COGNITIVE_DTC_WT3	COGNITIVE_DTC_WT7	mDTC_TUG3	mDTC_TUG7	mDTC_SQUARE3	mDTC_SQUARE7	mDTC_WT3	mDTC_WT7
0	1	51.9726	13	76	165	27.9155	8.33	8.73	8.94	8.32	14.67	16.07	5.95	6.54	7.21	57.2738	33.557	54.5331	18.6683	61.1621	55.4785	57.2738	55.9284	54.5331	37.3367	0	0	0.0480192	0.0732293	0.763221	0.93149	0.0991597	0.211765	0	0.4	0	0.5	-1	-1	0.0240096	0.236615	0.381611	0.715745	-0.45042	-0.394118
0	2	75.499	13	60	174	19.8177	5.93	7.94	8.58	8.21	8.42	11.03	4.69	6.83	7.03	37.7834	11.655	71.2589	0	29.2826	14.2248	62.9723	46.62	71.2589	45.3309	73.2064	42.6743	0.338954	0.44688	0.0255786	0.343484	0.45629	0.498934	0.4	0.75	0	1	1.5	2	0.369477	0.59844	0.0127893	0.671742	0.978145	1.24947
0	2	73.9658	18	70.6556	163.797	28.7317	9.84	12.04	12.98	10.97	15.2	17.25	5.03	5.55	5.05	24.9169	23.1125	26.3158	17.3913	54.0541	59.4059	58.1395	53.9291	59.2105	40.5797	90.0901	79.2079	0.223577	0.319106	0.385597	0.57247	0.10338	0.00397614	0.571429	0.571429	0.555556	0.571429	0.666667	0.333333	0.397503	0.445267	0.470576	0.571949	0.385023	0.168655
1	2	76.3285	8	90	160	35.1562	13.32	16.4	18.57	15.31	23.46	28.49	7.04	12.48	8.55	12.1951	0	25.5754	7.02001	8.01282	11.6959	42.6829	10.7701	29.838	7.02001	40.0641	23.3918	0.231231	0.394144	0.532332	0.860875	0.772727	0.214489	0.714286	1	0.142857	-1.26521e-16	4	1	0.472758	0.697072	0.337594	0.430438	2.38636	0.607244
1	2	71.1595	12	70.6556	163.797	27.7317	7.56	11.3	12	9.04	11.34	11.09	4.65	5.75	6.62	35.3982	8.33333	17.6367	0	52.1739	0	35.3982	16.6667	35.2734	18.0343	34.7826	0	0.494709	0.587302	0.254425	0.22677	0.236559	0.423656	0	0.5	0.5	1	-0.333333		0.247354	0.543651	0.377212	0.613385	-0.0483871
0	2	71.8932	16	80	174	26.4236	7.51	7.29	7.94	9.26	11.29	13.32	4.48	4.6	5.58	82.3045	50.3778	53.1444	37.5375	130.435	53.7634	123.457	37.7834	124.004	37.5375	130.435	35.8423	-0.0292943	0.057257	0.219222	0.438445	0.0267857	0.245536	0.333333	-0.333333	0.571429	0	6.66667e-11	-0.333333	0.15202	-0.138038	0.395326	0.219222	0.0133929	-0.0438988
0	0	25.0595	18	74	180	22.8395	7.5	7.77	7.8	7.18	7.95	9.48	3.71	4.09	3.91	64.3501	38.4615	25.1572	10.5485	48.8998	25.5754	51.4801	25.641	50.3145	21.097	48.8998	25.5754	0.036	0.04	0.107242	0.320334	0.102426	0.0539084	-0.25	-0.5	0.5	0.5	-6.56667e-10	0	-0.107	-0.23	0.303621	0.410167	0.0512129	0.0269542
1	2	74.7351	5	70	165	25.7117	7.36	10.17	11.33	9.5	10.84	20.64	4.5	6.82	8.89	39.3314	17.6523	0	4.84496	58.651	33.7458	49.1642	17.6523	46.1255	19.3798	0	0	0.381793	0.539402	0.141053	1.17263	0.515556	0.975556	0.2	-2.01261e-16	1	0.75	-1	-1	0.290897	0.269701	0.570526	0.961316	-0.242222	-0.0122222
0	1	48.2902	13	97	185	28.3419	7.35	9.78	10.28	9.18	9.87	12.46	4.61	4.75	5.05	81.7996	58.3658	81.0537	48.1541	84.2105	59.4059	92.0245	87.5486	91.1854	80.2568	84.2105	59.4059	0.330612	0.398639	0.0751634	0.357298	0.0303688	0.0954447	0.111111	0.333333	0.111111	0.4	1.875e-10	0	0.220862	0.365986	0.0931373	0.378649	0.0151844	0.0477223
1	1	48.2108	13	80	155	33.2986	7.51	9.58	11.17	8.76	11.11	12.36	5.15	6.31	7.52	83.5073	26.8577	63.0063	32.3625	47.5436	53.1915	73.0689	53.7153	81.0081	48.5437	63.3914	66.4894	0.275632	0.48735	0.268265	0.410959	0.225243	0.460194	-0.142857	0.5	0.222222	0.333333	0.333333	0.25	0.0663877	0.493675	0.245244	0.372146	0.279288	0.355097
0	1	53.4867	18	90	174	29.7265	6.48	7.53	7.34	8.45	9.68	11.5	4.36	4.53	5.41	79.6813	54.4959	82.6446	43.4783	88.3002	18.4843	79.6813	54.4959	82.6446	43.4783	88.3002	55.4529	0.162037	0.132716	0.145562	0.360947	0.0389908	0.240826	0	0	0	0	3.46e-10	2	0.0810185	0.066358	0.0727811	0.180473	0.0194954	1.12041
0	1	54.9049	13	66.5	166.922	29.4118	7.61	8.43	9.29	6.69	7.65	8.87	3.77	4.39	4.71	59.312	21.5285	78.4314	11.274	0	0	83.0368	21.5285	78.4314	11.274	68.3371	21.2314	0.107753	0.220762	0.143498	0.325859	0.164456	0.249337	0.285714	0	0	0			0.196734	0.110381	0.0717489	0.16293
0	1	51.4771	13	75	180	23.1481	5.12	5.7	6.5	7.53	9.5	13.15	3.52	4.48	5.9	70.1754	76.9231	84.2105	53.2319	111.607	67.7966	140.351	107.692	115.789	98.8593	133.929	101.695	0.113281	0.269531	0.26162	0.746348	0.272727	0.676136	0.5	0.285714	0.272727	0.461538	0.2	0.5	0.306641	0.277623	0.267174	0.603943	0.236364	0.588068
0	1	43.1102	13	88	185	25.7122	6.08	8.84	9.54	6.52	9.93	10.42	4.23	6.37	6.47	22.6244	31.4465	50.3525	19.1939	31.3972	30.9119	45.2489	31.4465	50.3525	28.7908	62.7943	30.9119	0.453947	0.569079	0.523006	0.59816	0.50591	0.529551	0.5	0	0	0.333333	1	0	0.476974	0.284539	0.261503	0.465746	0.752955	0.264775
0	1	54.3025	13	100	176	32.2831	7.63	9.86	11.49	10.52	11.15	13.05	4.79	5.81	8.19	91.2779	34.8129	71.7489	45.977	86.0585	48.84	91.2779	60.9225	107.623	61.3027	103.27	61.0501	0.292267	0.505898	0.0598859	0.240494	0.212944	0.709812	0	0.428571	0.333333	0.25	0.2	0.25	0.146134	0.467235	0.19661	0.245247	0.206472	0.479906
0	2	65	13	70.6556	170	26.5731	7.05	9.72	9.52	10.45	14.42	15.59	4.11	4.69	5.84	41.1523	31.5126	55.4785	19.2431	85.2878	34.2466	61.7284	52.521	62.4133	38.4862	106.61	51.3699	0.378723	0.350355	0.379904	0.491866	0.141119	0.420925	0.333333	0.4	0.111111	0.5	0.25	0.5	0.356028	0.375177	0.245508	0.495933	0.19556	0.460462
0	1	46.2204	13	67	173	22.3863	7.55	8.09	9.03	8.03	8.79	10.56	4.25	4.95	5.16	98.8875	55.371	91.0125	47.3485	60.6061	58.1395	111.248	55.371	113.766	56.8182	60.6061	58.1395	0.0715232	0.196026	0.0946451	0.315068	0.164706	0.214118	0.111111	0	0.2	0.166667	9.99999e-11	1.22213e-16	0.0913171	0.0980132	0.147323	0.240868	0.0823529	0.107059
0	2	65.9384	8	70.6556	163.797	25.9516	8.53	11.01	11.27	12.21	11.02	14.51	5.66	7.92	9.04	63.5786	35.4925	72.5953	27.5672	50.5051	55.3097	54.4959	44.3656	54.4465	41.3508	63.1313	55.3097	0.290739	0.321219	-0.0974611	0.18837	0.399293	0.597173	-0.166667	0.2	-0.333333	0.333333	0.25	0	0.062036	0.26061	-0.215397	0.260852	0.324647	0.298587
1	1	50.0041	8	53	153	22.6409	7.85	9.45	10.46	11.36	18.7	19.73	4.54	7.06	5.7	31.746	19.1205	10.6952	5.06842	0	0	0	0	0	0	0	0	0.203822	0.332484	0.646127	0.736796	0.555066	0.255507
0	2	72.0903	8	60	174	19.8177	7.1	7.35	7.51	10.85	13.67	13.95	5.36	6.08	6.58	81.6327	53.2623	43.8917	21.5054	98.6842	60.7903	81.6327	53.2623	87.7835	35.8423	115.132	45.5927	0.0352113	0.0577465	0.259908	0.285714	0.134328	0.227612	0	0	0.5	0.4	0.166667	-0.25	0.0176056	0.0288732	0.379954	0.342857	0.150498	-0.011194
0	1	44.0219	17	66.5	166.922	23.04	5.74	7.79	8.71	12.76	16.26	16.17	4.54	9.34	8.71	64.1849	22.9621	43.0504	6.18429	53.5332	22.9621	89.8588	34.4432	43.0504	30.9215	53.5332	34.4432	0.357143	0.517422	0.274295	0.267241	1.05727	0.918502	0.285714	0.333333	0	0.8	-4.08e-10	0.5	0.321429	0.425377	0.137147	0.533621	0.528634	0.709251
0	0	27.0144	16	64.9717	172.547	23.7196	7.45	11.1	8.45	11.29	15.73	11.83	4.33	5.2	6.78	36.036	23.6686	19.0718	8.45309	57.6923	0	36.036	11.8343	31.7864	8.45309	0	14.7493	0.489933	0.134228	0.393268	0.0478299	0.200924	0.56582	0	-1	0.4	0	-1		0.244966	-0.432886	0.396634	0.023915	-0.399538
1	2	76.6051	5	85	156	34.9277	12.77	15.75	15.89	16.08	19.16	21.24	7.48	15.55	16.91	6.34921	6.29327	26.096	14.1243	32.1543	17.741	0	0	0	0	0	0	0.233359	0.244323	0.191542	0.320896	1.07888	1.2607					-1	-1					0.0394385	0.130348
1	2	82.6694	5	90	163	33.8741	12.82	13.92	14.23	15	21.4	23.9	5.84	8.54	8.83	21.5517	21.0822	14.0187	4.1841	0	0	0	0	0	0	0	0	0.0858034	0.109984	0.426667	0.593333	0.462329	0.511986
1	2	69.6318	5	85	165	31.2213	9.49	14.43	20.41	15.06	20.7	30.09	5.76	10.66	12.06	48.51	14.6987	33.8164	19.9402	28.1426	8.29187	69.3001	0	62.8019	0	75.0469	0	0.520548	1.15068	0.374502	0.998008	0.850694	1.09375	0.3		0.461538		1.66667	-1	0.410274		0.41802		1.25868	0.046875
1	2	81.3279	5	70.6556	163.797	26.0262	13.7	14.41	15.38	11.11	16.15	16.97	6.75	7.46	7.97	20.8189	0	12.3839	0	40.2145	25.0941	55.517	26.0078	49.5356	23.571	40.2145	25.0941	0.0518248	0.122628	0.453645	0.527453	0.105185	0.180741	0.625	1	0.75	1	2.93333e-10	0	0.338412	0.561314	0.601823	0.763726	0.0525926	0.0903704
1	2	83.0226	5	70.6556	163.797	28.6851	12.59	21.13	21.13	14.02	23.09	23.03	5.65	9.44	12.4	9.46522	0	0	0	31.7797	0	0	0	0	0	0	0	0.678316	0.678316	0.646933	0.642653	0.670796	1.19469					-1						-0.164602
1	2	75.2225	5	70.6556	163.797	27.6361	11.63	15.47	19.87	9.37	12.47	13	4.59	7.74	8.24	38.7847	5.03271	32.077	7.69231	38.7597	24.2718	0	0	0	0	0	0	0.330181	0.708512	0.330843	0.387407	0.686275	0.795207					-1	-1					-0.156863	-0.102397
1	2	81.1992	8	70.6556	163.797	29.7619	11.4	19.03	21.88	15.31	14.85	16.29	6.17	14.41	15.92	21.0194	9.14077	20.202	12.2775	20.8189	37.6884	42.0389	18.2815			27.7585	43.9698	0.669298	0.919298	-0.0300457	0.0640105	1.33549	1.58023	0.5	0.5			0.333333	0.166667	0.584649	0.709649			0.834414	0.873447
1	2	65	13	70	160	27.3437	8.36	8.55	10.24	10.82	10.86	13.56	4.58	4.77	5.8	11.6959	39.0625	73.6648	29.4985	62.8931	34.4828	105.263	39.0625	92.081	36.8732	125.786	51.7241	0.0227273	0.22488	0.00369686	0.253235	0.0414847	0.266376	0.888889	0	0.2	0.2	1	0.5	0.455808	0.11244	0.101848	0.226617	0.520742	0.383188
0	2	79.6496	8	69	170	23.8754	8.76	12.02	13.1	9.26	14.9	18.7	4.39	5.71	9.41	58.2363	30.5344	40.2685	21.3904	70.0525	10.627	74.8752	38.1679	67.1141	37.4332	70.0525	42.508	0.372146	0.495434	0.609071	1.01944	0.300683	1.14351	0.222222	0.2	0.4	0.428571	6.5e-11	3	0.297184	0.347717	0.504536	0.724005	0.150342	2.07175
0	2	66.2888	18	100	184	29.5369	7.01	7.65	8.25	8.41	11.71	11.91	3.71	3.98	3.45	52.2876	24.2424	59.778	25.1889	75.3769	57.971	78.4314	48.4848	68.3177	33.5852	100.503	86.9565	0.0912981	0.17689	0.39239	0.416171	0.0727763	-0.0700809	0.333333	0.5	0.125	0.25	0.333333	0.5	0.212316	0.338445	0.258695	0.333086	0.203055	0.21496
0	2	66.7515	13	76	170	26.2976	8.01	7.61	7.82	8.44	11.31	11.66	3.63	3.94	4.75	78.8436	51.1509	70.7339	42.8816	126.904	42.1053	105.125	63.9386	88.4173	60.0343	152.284	42.1053	-0.0499376	-0.0237203	0.340047	0.381517	0.0853994	0.30854	0.25	0.2	0.2	0.285714	0.2	-1.68754e-16	0.100031	0.0881398	0.270024	0.333615	0.1427	0.15427
1	2	65	8	62	150	27.5556	8.68	13.81	14.08	8.33	12.48	14.75	4.21	5.11	6.76	21.7234	21.3068	32.0513	27.1186	58.7084	0	57.929	28.4091	56.0897	27.1186	176.125	59.1716	0.591014	0.62212	0.498199	0.770708	0.213777	0.605701	0.625	0.25	0.428571	0	2		0.608007	0.43606	0.463385	0.385354	1.10689
0	2	66.59	13	90	175	29.3878	10.93	14.81	14.31	12.28	16.365	18.53	5.62	7.82	8.9	67.5219	34.9406	48.8848	32.3799	76.7263	22.4719	81.0263	55.905	79.4378	43.1732	89.5141	44.9438	0.354986	0.309241	0.332655	0.508958	0.391459	0.58363	0.166667	0.375	0.384615	0.25	0.166667	1	0.260826	0.34212	0.358635	0.379479	0.279063	0.791815
0	2	70.8556	13	105.7	172	35.7288	7.87	9.56	9.77	11.4	13.67	16.86	4.26	4.23	4.4	52.3013	30.7062	21.9459	23.7248	23.6407	45.4545	62.7615	40.9417	58.5223	29.656	94.5626	68.1818	0.21474	0.241423	0.199123	0.478947	-0.00704225	0.0328638	0.166667	0.25	0.625	0.2	3	0.5	0.190703	0.245712	0.412061	0.339474	1.49648	0.266432
1	2	65	8	50	158	20.0288	8.28	9.65	11.04	9.66	10.4	15.15	4.96	5.28	6.325	51.8135	18.1159	76.9231	52.8053	94.697	31.6206	72.5389	45.2899	76.9231	46.2046	94.697	31.6206	0.165459	0.333333	0.0766046	0.568323	0.0645161	0.275202	0.285714	0.6	0	-0.142857	-3.20001e-11	0	0.225587	0.466667	0.0383023	0.212733	0.0322581	0.137601
1	2	65	5	70.6556	163.797	21.79	7.37	7.64	8.68	11	14.08	15.28	3.31	5.14	4.11	26.178	11.5207	35.5114	19.6335	19.4553	0	39.267	23.0415	42.6136	26.178	19.4553	72.9927	0.036635	0.177748	0.28	0.389091	0.55287	0.241692	0.333333	0.5	0.166667	0.25	9.4e-10		0.184984	0.338874	0.223333	0.319545	0.276435
1	2	72.6352	10	70.6556	163.797	22.86	9.95	10.65	12.32	11.7	15.07	16.27	4.69	5.22	6.51	0	0	13.2714	0	19.1571	15.361	28.169	16.2338	26.5428	12.2926	19.1571	15.361	0.0703518	0.238191	0.288034	0.390598	0.113006	0.38806	1	1	0.5	1	1.18e-09	0	0.535176	0.619095	0.394017	0.695299	0.0565032	0.19403
1	2	74.2669	5	54.2	150	24.0889	10.14	14.11	15.67	17.44	21.4	22.4	5.42	5.92	8.32	42.523	12.7632	28.0374	17.8571	67.5676	36.0577	77.9589	51.053	65.4206	35.7143	67.5676	60.0962	0.391519	0.545365	0.227064	0.284404	0.0922509	0.535055	0.454545	0.75	0.571429	0.5	-4.8e-10	0.666667	0.423032	0.647682	0.399246	0.392202	0.0461255	0.600861
0	2	76.6872	10	72	170	24.9135	5.51	5.14	6.09	11.78	12.04	13.04	9.91	11.52	10.95	136.187	65.6814	66.4452	61.3497	34.7222	27.3973	175.097	164.204	83.0565	69.0184	52.0833	54.7945	-0.0671506	0.105263	0.0220713	0.106961	0.162462	0.104945	0.222222	0.6	0.2	0.111111	0.5	1	0.0775358	0.352632	0.111036	0.109036	0.331231	0.552472
1	2	71.6879	10	70.6556	163.797	24.24	9.68	11.42	14.48	12.17	13.83	13.31	5.15	5.18	8.81	8.75657	0	43.3839	7.51315	96.5251	22.7015	61.296	20.7182	50.6146	22.5394	77.2201	22.7015	0.179752	0.495868	0.136401	0.093673	0.00582524	0.71068	0.857143	1	0.142857	0.666667	-0.2	0	0.518447	0.747934	0.139629	0.38017	-0.0970874	0.35534
1	1	40	13	60	152	25.9695	7.31	10.52	11.35	11.73	14.3	16.43	5.31	7.31	8.52	66.5399	26.4317	41.958	30.4321	68.3995	35.2113	66.5399	70.4846	83.9161	66.9507	82.0793	58.6854	0.439124	0.552668	0.219096	0.400682	0.376648	0.60452	0	0.625	0.5	0.545455	0.2	0.666667	0.219562	0.588834	0.359548	0.473068	0.288324	0.635593
1	1	49.0075	14	80	170	27.6817	7.71	10.53	10.7	8.45	10.49	12.47	4.7	5.41	7.41	18.9934	9.34579	47.6644	8.01925	0	0	37.9867	18.6916	38.1316	16.0385	55.4529	26.9906	0.365759	0.387808	0.24142	0.47574	0.151064	0.576596	0.5	0.5	-0.25	0.5			0.432879	0.443904	-0.00428994	0.48787
1	1	45.3251	13	85	172	28.7317	7.26	8.26	8.43	9.93	11.59	13.72	4.46	4.84	5.17	60.5327	35.5872	43.1406	36.4431	61.9835	58.0271	108.959	47.4496	86.2813	36.4431	103.306	58.0271	0.137741	0.161157	0.16717	0.381672	0.0852018	0.159193	0.444444	0.25	0.5	0	0.666667	0	0.291093	0.205579	0.333585	0.190836	0.375934	0.0795964
0	0	28.4052	22	70	170	24.2215	7.45	7.57	8.72	9.83	13.51	11.78	4.45	3.7	4.4	79.2602	34.4037	59.2154	25.4669	108.108	68.1818	105.68	45.8716	96.225	59.4228	108.108	68.1818	0.0161074	0.17047	0.374364	0.198372	-0.168539	-0.011236	0.25	0.25	0.384615	0.571429	7.49999e-11	0	0.133054	0.210235	0.37949	0.3849	-0.0842697	-0.00561798
1	2	70.6502	5	65	157	26.3702	7.32	7.86	10.89	9.45	14.45	16.32	5.16	6.9	8.62	76.3359	9.18274	13.8408	18.3824	86.9565	11.6009	63.6132	9.18274	62.2837	24.5098	57.971	11.6009	0.0737705	0.487705	0.529101	0.726984	0.337209	0.670543	-0.2	-1.93445e-16	0.777778	0.25	-0.333333	0	-0.0631148	0.243852	0.653439	0.488492	0.00193798	0.335271
1	2	67.1869	10	72	154	30.3593	9.18	10.56	10.81	11.21	16.15	18.47	5.96	7.74	8.24	37.8788	9.25069	12.3839	0	25.8398	12.1359	28.4091	18.5014	37.1517	10.8284	38.7597	24.2718	0.150327	0.17756	0.440678	0.647636	0.298658	0.38255	-0.333333	0.5	0.666667	1	0.5	1	-0.0915033	0.33878	0.553672	0.823818	0.399329	0.691275
1	2	72.8569	13	63	166	22.8625	7.07	7.92	9.57	6.54	7.92	9.21	3.82	10.88	9.32	12.6263	0	0	0	64.3382	10.7296	75.7576	31.348	75.7576	32.5733	64.3382	32.1888	0.120226	0.353607	0.211009	0.408257	1.84817	1.43979	0.833333	1	1	1	-9.14288e-11	2	0.47678	0.676803	0.605505	0.704128	0.924084	1.7199
0	2	73.9055	5	70.6556	163.797	24.91	11.31	12.99	14.35	15.33	20.73	21.03	5.68	7.54	7.46	30.7929	6.96864	19.2957	4.75511	39.7878	0	46.1894	13.9373	33.7675	23.7756	53.0504	26.8097	0.148541	0.268789	0.35225	0.37182	0.327465	0.31338	0.333333	0.5	0.428571	0.8	0.333333		0.240937	0.384394	0.390411	0.58591	0.330399
0	2	75.5264	13	97	196	25.2499	6.69	11.6	11.67	10.44	11.95	13.66	4.9	7.62	8.01	51.7241	34.2759	41.841	36.6032	91.8635	37.4532	112.069	77.1208	108.787	73.2064	91.8635	87.3908	0.733931	0.744395	0.144636	0.308429	0.555102	0.634694	0.538462	0.555556	0.615385	0.5	3.85e-10	1.33333	0.636196	0.649975	0.38001	0.404215	0.277551	0.984014
1	2	75.0773	5	73	165	26.8136	6.92	9.76	9.05	8.85	20.38	27.93	5.05	6.36	14.81	30.7377	0	14.7203	10.7411	0	6.75219	10.2459	33.1492	9.81354	14.3215	15.7233	20.2566	0.410405	0.307803	1.30282	2.15593	0.259406	1.93267	-2	1	-0.5	0.25		2	-0.794798	0.653902	0.401412	1.20297		1.96634
0	2	73.9795	5	77	158	30.8444	6.41	7.12	7.9	9.15	16.58	17.09	3.7	4.26	4.69	42.1348	12.6582	24.1255	23.4055	70.4225	63.9659	56.1798	50.6329	36.1882	17.5541	70.4225	0	0.110764	0.232449	0.812022	0.86776	0.151351	0.267568	0.25	0.75	0.333333	-0.333333	1.6e-10	-1	0.180382	0.491225	0.572678	0.267213	0.0756757	-0.366216
0	2	74.3491	8	80	177	25.5354	6.89	7.86	9.29	10.4	10.9	11.32	4.6	6.59	6.95	38.1679	10.7643	27.5229	35.3357	75.8725	0	63.6132	21.5285	55.0459	26.5018	45.5235	28.777	0.140784	0.348331	0.0480769	0.0884615	0.432609	0.51087	0.4	0.5	0.5	-0.333333	-0.4		0.270392	0.424165	0.274038	-0.122436	0.0163043
1	2	65.0185	5	53	150	23.5556	6.33	7.13	8.17	7.54	11.32	14.76	7.4	11.95	8.68	56.101	12.2399	35.3357	6.77507	0	0	42.0757	48.9596	35.3357	33.8753	0	0	0.126382	0.290679	0.501326	0.95756	0.614865	0.172973	-0.333333	0.75	0	0.8			-0.103476	0.52034	0.250663	0.87878
1	2	73.7057	8	67	162	25.5296	8.83	9.3	9.38	7.23	7.89	8.66	5.17	5.3	5.67	43.0108	21.322	25.3485	34.642	37.7358	17.6367	53.7634	31.9829	50.6971	46.1894	56.6038	17.6367	0.0532276	0.0622877	0.0912863	0.197787	0.0251451	0.0967118	0.2	0.333333	0.5	0.25	0.5	0	0.126614	0.19781	0.295643	0.223893	0.262573	0.0483559
1	2	76.9227	8	60	164	22.3081	9.07	10.43	11.18	11.46	13.56	13.85	4.72	6.18	6.73	28.7632	0	14.7493	14.4404	64.7249	29.7177	57.5264	0	51.6224	0	64.7249	29.7177	0.149945	0.232635	0.183246	0.208551	0.309322	0.425847	0.5		0.714286		-9.49998e-11	0	0.324972		0.448766		0.154661	0.212924
1	2	71.77	5	65	168	23.03	7.54	7.98	8.12	7.71	9.27	9.35	4.45	4.65	4.75	37.594	24.6305	53.9374	32.0856	43.0108	21.0526	0	0	0	0	0	0	0.0583554	0.0769231	0.202335	0.212711	0.0449438	0.0674157					-1	-1					-0.477528	-0.466292
0	2	66.2752	13	70.6556	178	25.71	9.68	14.01	15.13	10.41	14	14.17	6.31	8.66	8.69	28.551	13.2188	42.8571	7.05716	34.642	34.5224	85.6531	33.0469	85.7143	35.2858	80.8314	34.5224	0.447314	0.563017	0.344861	0.361191	0.372425	0.377179	0.666667	0.6	0.5	0.8	1.33333	-2.05821e-16	0.55699	0.581508	0.42243	0.580596	0.852879	0.18859
1	1	48.3422	8	63	159	24.9199	7.98	8.04	8.63	9.56	11.23	14.49	4.71	4.69	5.33	12.4378	11.5875	17.8094	6.90131	63.9659	0	37.3134	11.5875	35.6189	13.8026	63.9659	18.7617	0.0075188	0.0814536	0.174686	0.51569	-0.00424628	0.131635	0.666667	0	0.5	0.5	-6.03334e-10		0.337093	0.0407268	0.337343	0.507845	-0.00212314
1	1	55	10	53	165	19.4674	7.75	8.87	8.92	8.43	13.58	14.73	5.23	5.46	5.81	56.3698	33.6323	51.5464	27.1555	54.9451	34.4234	0	0	0	0	0	0	0.144516	0.150968	0.610913	0.747331	0.0439771	0.110899					-1	-1					-0.478011	-0.444551
1	1	40	14	73	169	25.5593	6.06	7.29	7.49	9.12	11.28	13.35	3.88	4.15	4.61	54.8697	26.7023	53.1915	7.49064	96.3855	43.3839	68.5871	53.4045	62.0567	37.4532	96.3855	65.0759	0.20297	0.235974	0.236842	0.463816	0.0695876	0.188144	0.2	0.5	0.142857	0.8	-3.25e-10	0.5	0.201485	0.367987	0.18985	0.631908	0.0347938	0.344072
0	1	40.4271	17	66.5	160		6.77	8.53	9.06	7.78	11.05	13.08	3.9	6.68	6.99	70.34	44.1501	54.2986	45.8716	59.8802	14.3062	93.7866	55.1876	90.4977	45.8716	104.79	57.2246	0.25997	0.338257	0.420308	0.681234	0.712821	0.792308	0.25	0.2	0.4	0	0.75	3	0.254985	0.269129	0.410154	0.340617	0.73141	1.89615
0	1	40	8	82	185	23.9591	7.37	7.91	9.03	10.47	12.47	16.13	3.93	6.78	6.87	88.4956	22.1484	64.154	30.9981	88.4956	43.6681	75.8534	33.2226	80.1925	43.3974	103.245	58.2242	0.07327	0.225237	0.191022	0.540592	0.725191	0.748092	-0.166667	0.333333	0.2	0.285714	0.166667	0.333333	-0.0466983	0.279285	0.195511	0.413153	0.445929	0.540712
1	1	42.6311	8	61	163	22.9591	7.74	10.71	13.83	10.79	13.6	15.55	6.03	6.84	8.52	56.0224	0	29.4118	6.43087	29.2398	23.4742	56.0224	21.692	44.1176	25.7235	73.0994	58.6854	0.383721	0.786822	0.260426	0.441149	0.134328	0.412935	-2.53664e-16	1	0.333333	0.75	1.5	1.5	0.19186	0.893411	0.29688	0.595575	0.817164	0.956468
1	1	46.4641	13	58	168	20.5499	6.29	6.97	7.74	8.26	10.34	10.94	3.78	4.31	3.83	0	0	48.3559	27.4223	162.413	182.768	86.0832	51.6796	96.7118	54.8446	92.8074	52.2193	0.108108	0.230525	0.251816	0.324455	0.140212	0.0132275	1	1	0.5	0.5	-0.428571	-0.714286	0.554054	0.615262	0.375908	0.412228	-0.14418	-0.350529
0	1	40	20	73	168	25.8645	6.98	7.21	6.71	9.08	9.4	10.8	3.37	3.63	3.79	97.0874	29.8063	85.1064	46.2963	110.193	52.7704	83.2178	104.322	106.383	74.0741	82.6446	79.1557	0.0329513	-0.0386819	0.0352423	0.189427	0.0771513	0.124629	-0.166667	0.714286	0.2	0.375	-0.25	0.5	-0.0668577	0.337802	0.117621	0.282214	-0.0864243	0.312315
1	1	50.9405	8	66.5	166.922	25.3515	6.46	6.65	7.73	7.77	9.21	10.91	3.99	6.98	5.71	60.1504	38.8098	65.1466	27.4977	42.9799	17.5131	75.188	0	54.2888	0	71.6332	0	0.0294118	0.196594	0.185328	0.404118	0.749373	0.431078	0.2		-0.2		0.666667	-1	0.114706		-0.00733591		0.70802	-0.284461
1	1	50.2149	13	46	160	17.9687	6.65	7.03	6.5	8.99	11.95	12.65	3.26	5.15	5.49	56.899	46.1538	66.9456	31.6206	77.6699	18.2149	71.1238	61.5385	66.9456	31.6206	77.6699	54.6448	0.0571429	-0.0225564	0.329255	0.407119	0.579755	0.684049	0.2	0.25	0	0	1.625e-10	2	0.128571	0.113722	0.164627	0.20356	0.289877	1.34202
1	1	40.7091	18	55	160	21.4844	6.18	7.17	7.18	8.03	8.92	9.2	3.7	4.18	4.18	27.894	13.9276	44.843	32.6087	47.8469	0	55.788	41.7827	56.0538	43.4783	71.7703	47.8469	0.160194	0.161812	0.110834	0.145704	0.12973	0.12973	0.5	0.666667	0.2	0.25	0.5		0.330097	0.414239	0.155417	0.197852	0.314865
0	1	47.7864	8	44	160	17.1875	7.09	8.7	8.71	8.37	11.4	12.52	4.14	4.48	4.93	45.977	22.9621	35.0877	7.98722	66.9643	60.8519	45.977	57.4053	43.8596	39.9361	66.9643	60.8519	0.22708	0.228491	0.362007	0.495818	0.0821256	0.190821	0	0.6	0.2	0.8	2.13333e-10	0	0.11354	0.414245	0.281004	0.647909	0.0410628	0.0954106
1	1	51.2526	8	84	170	29.0657	8.85	9.31	10.31	9.53	10.84	10.29	5.09	6.8	7.24	53.7057	19.3986	46.1255	19.4363	44.1176	27.6243	75.188	38.7973	83.0258	38.8727	73.5294	41.4365	0.0519774	0.164972	0.137461	0.0797482	0.335953	0.422397	0.285714	0.5	0.444444	0.5	0.666667	0.5	0.168846	0.332486	0.290953	0.289874	0.50131	0.461198
0	1	43.9398	8	84	183	25.0829	7.45	7.61	8.64	9.09	11.15	14.16	5.01	5.94	6.67	52.5624	23.1481	26.9058	7.06215	50.5051	14.9925	65.703	23.1481	62.7803	14.1243	67.3401	14.9925	0.0214765	0.159732	0.226623	0.557756	0.185629	0.331337	0.2	0	0.571429	0.5	0.333333	0	0.110738	0.0798658	0.399026	0.528878	0.259481	0.165669
1	1	43.8823	18	45	160	17.5781	8.68	10.31	11	8.75	11.63	12.91	4.74	6.62	6.93	29.098	18.1818	34.3938	30.9837	75.5287	28.86	48.4966	36.3636	51.5907	30.9837	60.423	43.29	0.187788	0.267281	0.329143	0.475429	0.396624	0.462025	0.4	0.5	0.333333	0	-0.2	0.5	0.293894	0.383641	0.331238	0.237714	0.0983122	0.481013
0	1	47.5921	18	66.5	166.922	24.3496	7.37	8.47	8.66	11.09	12.31	14.83	4.64	4.46	4.72	35.4191	23.0947	48.7409	20.2293	67.2646	42.3729	0	0	0	0	0	0	0.149254	0.175034	0.110009	0.337241	-0.0387931	0.0172414					-1	-1					-0.519397	-0.491379
1	1	42.7598	18	66.5	166.922	23.9361	7.47	9.77	10.27	10.04	16.36	17.41	4.64	5.06	6.39	40.9417	29.2113	30.5623	11.4877	19.7628	15.6495	51.1771	38.9484	36.6748	28.7191	0	46.9484	1	0.374833	0.629482	0.734064	0.0905172	0.377155	0.2	0.25	0.166667	0.6	-1	2	0.6	0.312416	0.398074	0.667032	-0.454741	1.18858
1	2	84.293	5	50	157	20.2848	10.94	12.7	13.73	11.06	11.86	14.02	6.45	7.6	7.94	0	0	16.8634	14.2653	0	12.5945	31.4961	14.5666	33.7268	14.2653	0	12.5945	0.160878	0.255027	0.0723327	0.267631	0.178295	0.231008	1	1	0.5	0		0	0.580439	0.627514	0.286166	0.133816		0.115504
1	2	87.488	8	70	156	28.764	9.48	12.23	13.53	12.31	15.74	12.13	5.66	9.45	9.41	16.3532	7.39098	19.0597	0	42.328	21.254	32.7065	22.1729	31.7662	24.7321	31.746	21.254	0.290084	0.427215	0.278635	-0.0146223	0.669611	0.662544	0.5	0.666667	0.4	1	-0.25	0	0.395042	0.546941	0.339318	0.492689	0.209806	0.331272
1	2	77.7112	5	57	165	20.9366	8.74	14.58	14.26	10.04	11.62	11.33	5.39	8.04	7.04	0	0	0	0	0	0	0	0	0	0	0	0	0.668192	0.631579	0.157371	0.128486	0.491651	0.306122
1	2	80.0767	5	83	161	32.0204	10.04	13.45	12.95	11.49	15.99	19.81	5.67	7.66	7.54	29.7398	30.888	50.0313	10.0959	39.1645	13.2626	52.0446	15.444	50.0313	35.3357	65.2742	13.2626	0.339641	0.289841	0.391645	0.724108	0.35097	0.329806	0.428571	-1	0	0.714286	0.666667	0	0.384106	-0.35508	0.195822	0.719197	0.508818	0.164903
1	2	84.3669	5	70.6556	163.797	26.66	9.57	10.38	10.66	16.12	17.94	15.09	6.64	8.79	8.11	9.63391	9.38086	11.1483	13.2538	11.3766	0	48.1696	28.1426	33.4448	19.8807	45.5063	36.9914	0.0846395	0.113898	0.112903	-0.0638958	0.323795	0.221386	0.8	0.666667	0.666667	0.333333	3		0.44232	0.390282	0.389785	0.134719	1.6619
1	2	69.7796	5	52.7	152	22.8099	8.63	15.3	15.26	10.77	17.56	16.54	4.76	9.86	10.93	13.0719	13.1062	17.0843	6.04595	30.426	9.14913	32.6797	19.6592	28.4738	18.1378	40.568	18.2983	0.772885	0.76825	0.630455	0.535747	1.07143	1.29622	0.6	0.333333	0.4	0.666667	0.333333	1	0.686443	0.550792	0.515227	0.601207	0.702381	1.14811
0	2	66.6229	9	77.1	177	24.6098	6.79	7.23	8.73	8.23	7.5	9.59	3.983	4.21	4.51	82.9876	22.9095	106.667	0	95.0119	44.3459	110.65	45.819	106.667	41.7101	95.0119	66.5188	0.0648012	0.285714	-0.0886999	0.165249	0.0569922	0.132312	0.25	0.5	0	1	-1.625e-10	0.5	0.157401	0.392857	-0.0443499	0.582625	0.0284961	0.316156
0	2	66.1684	6	97.6	180	30.1235	7.57	7.85	9.24	9.78	12.6	15.22	4.26	5.54	5.76	63.6943	32.4675	47.619	13.1406	54.1516	0	89.172	54.1126	87.3016	59.1327	108.303	69.4444	0.0369881	0.220608	0.288344	0.556237	0.300469	0.352113	0.285714	0.4	0.454545	0.777778	1		0.161351	0.310304	0.371445	0.667007	0.650235
1	2	74.4367	5	55.7	160	21.7578	10.66	13.46	11.51	11.11	16.15	16.97	6.63	7.98	8.64	22.2883	17.3762	43.3437	0	62.6566	23.1481	37.1471	34.7524	37.1517	29.4638	62.6566	34.7222	0.262664	0.0797373	0.453645	0.527453	0.20362	0.303167	0.4	0.5	-0.166667	1	6.4e-11	0.5	0.331332	0.289869	0.143489	0.763726	0.10181	0.401584
0	2	67.2854	13	63	158	25.2363	7.59	8.33	8.21	9.02	11.64	13.68	4.18	6.83	7.05	36.0144	48.7211	17.1821	7.30994	102.489	56.7376	72.0288	48.7211	60.1375	36.5497	58.5652	56.7376	0.0974967	0.0816864	0.290466	0.51663	0.633971	0.686603	0.5	0	0.714286	0.8	-0.428571	0	0.298748	0.0408432	0.502376	0.658315	0.1027	0.343301
1	1	55	13	58	154	24.4561	7.7	9.34	11.18	9.5	10.95	10.42	5.39	6.4	7	64.2398	35.7782	45.6621	28.7908	46.875	57.1429	74.9465	53.6673	91.3242	76.7754	62.5	71.4286	0.212987	0.451948	0.152632	0.0968421	0.187384	0.298701	0.142857	0.333333	0.5	0.625	0.333333	0.25	0.177922	0.392641	0.326316	0.360921	0.260359	0.274351
0	0	27.5647	20	111	202	27.2032	7.94	7.97	10.07	6.39	6.89	8.55	3.68	4.28	4.58	62.7353	9.93049	58.0552	23.3918	93.4579	65.5022	50.1882	29.7915	72.5689	46.7836	46.729	43.6681	0.00377834	0.268262	0.0782473	0.338028	0.163043	0.244565	-0.25	0.666667	0.2	0.5	-0.5	-0.333333	-0.123111	0.467464	0.139124	0.419014	-0.168478	-0.0443841
0	0	32.1287	20	65	170	22.4913	7.6	8.91	9.33	8.16	11.38	11.93	4	5.5	5.32	89.7868	42.8725	43.9367	16.7645	90.9091	56.391	44.8934	21.4362	43.9367	16.7645	54.5455	18.797	0.172368	0.227632	0.394608	0.46201	0.375	0.33	-1	-1	0	0	-0.4	-0.666667	-0.413816	-0.386184	0.197304	0.231005	-0.0125	-0.168333
1	0	25.5797	18	63	170	21.7993	6.32	6.85	7.48	6.28	10.62	7.48	2.99	4.04	3.74	87.5912	40.107	56.4972	40.107	49.505	80.2139	58.3942	40.107	47.081	40.107	74.2574	53.4759	0.0838608	0.183544	0.691083	0.191083	0.351171	0.250836	-0.5	0	-0.2	0	0.5	-0.333333	-0.20807	0.0917722	0.245541	0.0955414	0.425585	-0.0412486
0	0	26.1793	18	82	178	25.8806	7.48	7.9	7.73	8.02	8.79	8.89	3.84	4.1	4.36	63.2911	51.7464	68.2594	78.7402	73.1707	45.8716	88.6076	64.6831	91.0125	67.4916	97.561	45.8716	0.0561497	0.0334225	0.09601	0.108479	0.0677083	0.135417	0.285714	0.2	0.25	-0.166667	0.333333	0	0.170932	0.116711	0.173005	-0.0290939	0.200521	0.0677083
0	0	23.7262	18	64.9717	172.547	21.8	4.32	4.78	4.93	6.56	7.55	7.98	3.93	7.3	7.16	83.682	40.568	52.9801	37.594	54.7945	41.8994	83.682	141.988	105.96	100.251	109.589	111.732	0.106481	0.141204	0.150915	0.216463	0.857506	0.821883	0	0.714286	0.5	0.625	1	1.66667	0.0532407	0.427745	0.325457	0.420732	0.928753	1.24427
0	0	22.0452	17	70	170	24.2215	6.02	7.9	8.47	7.6	8	7.6	4.24	5.3	4.54	25.3165	11.8064	37.5	26.3158	75.4717	44.0529	37.9747	23.6128	37.5	26.3158	18.8679	22.0264	0.312292	0.406977	0.0526316	0	0.25	0.0707547	0.333333	0.5	0	0	-0.75	-0.5	0.322813	0.453488	0.0263158	0	-0.25	-0.214623
0	0	23.0664	17	12	185	23.51	7.55	7.23	8.02	8.71	9.51	11.3	4.01	4.34	4.52	124.481	37.4065	94.6372	26.5487	92.1659	22.1239	110.65	12.4688	105.152	17.6991	92.1659	22.1239	-0.0423841	0.0622517	0.0918485	0.297359	0.0822943	0.127182	-0.125	-2	0.1	-0.5	1.9e-10	0	-0.0836921	-0.968874	0.0959242	-0.10132	0.0411471	0.063591
1	0	23.0308	17	63	167	22.5896	7.8	8.18	8.76	8.05	8.2	8.38	4.23	5.04	5	12.2249	22.8311	24.3902	23.8663	59.5238	20	48.8998	0	48.7805	0	59.5238	0	0.0487179	0.123077	0.0186335	0.0409938	0.191489	0.182033	0.75		0.5		4e-10	-1	0.399359		0.259317		0.0957447	-0.408983
0	0	25.9247	18	65	175	21.2245	6.48	6.93	7.16	6.71	8.47	9.03	3.61	4.05	4.38	72.1501	27.933	82.6446	33.2226	148.148	68.4932	72.1501	41.8994	70.8383	22.1484	74.0741	22.8311	0.0694444	0.104938	0.262295	0.345753	0.121884	0.213296	0	0.333333	-0.166667	-0.5	-0.5	-0.666667	0.0347222	0.219136	0.0478142	-0.0771237	-0.189058	-0.226685
0	0	24.5558	18	64.9717	172.547	22.5	6.81	7.79	8.58	6.63	7	9.21	3.86	4.01	4.7	77.0218	34.965	57.1429	32.5733	74.813	21.2766	102.696	46.62	100	43.4311	99.7506	42.5532	0.143906	0.259912	0.0558069	0.38914	0.0388601	0.217617	0.25	0.25	0.428571	0.25	0.333333	1	0.196953	0.254956	0.242189	0.31957	0.186097	0.608808
0	0	32.0137	17	64.9717	172.547	23.51	8.54	8.66	9.08	6.67	8.98	10.74	5.31	5.49	5.53	57.7367	22.0264	55.6793	18.622	36.4299	36.1664	57.7367	44.0529	66.8151	37.2439	54.6448	36.1664	0.0140515	0.0632319	0.346327	0.610195	0.0338983	0.0414313	0	0.5	0.166667	0.5	0.5	0	0.00702576	0.281616	0.256497	0.555097	0.266949	0.0207156
0	0	25.629	18	82	183	24.4857	7.5	8.2	9.31	7.71	8.05	9.97	3.88	4.71	5.87	109.756	32.2234	99.3789	80.2407	148.62	68.1431	146.341	85.9291	161.491	90.2708	169.851	102.215	0.0933333	0.241333	0.0440986	0.293126	0.213918	0.512887	0.25	0.625	0.384615	0.111111	0.142857	0.5	0.171667	0.433167	0.214357	0.202118	0.178387	0.506443
1	0	23.5209	17	59	170	20.4152	6.08	6.22	7.41	6.7	7.55	8.61	3.29	6.03	3.25	80.3859	26.9906	66.2252	23.2288	49.7512	61.5385	96.463	26.9906	79.4702	23.2288	99.5025	61.5385	0.0230263	0.21875	0.126866	0.285075	0.832827	-0.0121581	0.166667	-1.31628e-16	0.166667	-1.52944e-16	1	0	0.0948465	0.109375	0.146766	0.142537	0.916413	-0.00607903
0	0	23.9507	18	77	185	22.4982	5.77	6.7	7.99	8	11.72	10.1	3.05	3.89	3.5	59.7015	25.0313	51.1945	29.703	128.535	28.5714	74.6269	25.0313	59.727	29.703	77.1208	28.5714	0.161179	0.384749	0.465	0.2625	0.27541	0.147541	0.2	0	0.142857	-1.19608e-16	-0.4	0	0.180589	0.192374	0.303929	0.13125	-0.0622951	0.0737705
1	0	27.1951	23	64.9717	172.547	25.7117	7.35	7.8	8.19	7.93	13.58	9.83	4.29	4.64	4.91	38.4615	24.42	29.4551	20.3459	64.6552	0	51.2821	24.42	36.8189	20.3459	43.1034	20.3666	0.0612245	0.114286	0.712484	0.239596	0.0815851	0.144522	0.25	0	0.2	0	-0.333333		0.155612	0.0571429	0.456242	0.119798	-0.125874
1	0	28.4052	23	54	168	19.1327	6.95	7.82	8.33	6.64	7.61	8.94	4.26	4.7	4.7	38.3632	12.0048	39.4218	22.3714	42.5532	0	38.3632	12.0048	65.703	11.1857	42.5532	21.2766	0.12518	0.198561	0.146084	0.346386	0.103286	0.103286	0	0	0.4	-1	-2.5e-10		0.0625899	0.0992806	0.273042	-0.326807	0.0516432
1	0	29.3087	23	70	165	25.7117	6.72	7.23	7.5	7.32	9.28	11.07	3.84	4.2	4.64	55.325	0	53.8793	9.03342	95.2381	43.1034	55.325	26.6667	53.8793	36.1337	47.619	21.5517	0.0758929	0.116071	0.26776	0.512295	0.09375	0.208333	-1.28431e-16	1	0	0.75	-0.5	-0.5	0.0379464	0.558036	0.13388	0.631148	-0.203125	-0.145833
1	0	29.2183	23	52	162	19.8141	5.87	6.11	7.23	8	10.96	10.98	3.63	4.45	4.32	98.1997	0	54.7445	18.2149	67.4157	46.2963	49.0998	41.4938	27.3723	36.4299	44.9438	23.1481	0.0408859	0.231687	0.37	0.3725	0.225895	0.190083	-1	1	-1	0.5	-0.333333	-0.5	-0.479557	0.615843	-0.315	0.43625	-0.053719	-0.154959
1	0	27.269	23	52	165	19.1001	5.64	8.23	8.04	7.71	12.11	13.5	3.64	4.32	4.51	48.6027	24.8756	49.5458	44.4444	69.4444	44.3459	60.7533	136.816	57.8035	37.037	69.4444	44.3459	0.45922	0.425532	0.570687	0.750973	0.186813	0.239011	0.2	0.818182	0.142857	-0.2	6.4e-10	0	0.32961	0.621857	0.356772	0.275486	0.0934066	0.119505
1	0	30.026	23	61	175	19.9184	5.95	6.68	6.72	7.98	9.21	10.62	3.33	3.9	5.02	74.8503	59.5238	76.0043	28.2486	102.564	39.8406	59.8802	29.7619	65.1466	28.2486	76.9231	19.9203	0.122689	0.129412	0.154135	0.330827	0.171171	0.507508	-0.25	-1	-0.166667	0	-0.25	-0.5	-0.0636555	-0.435294	-0.00626566	0.165414	-0.0394144	0.00375375
1	0	20.6379	13	53	167	19.0039	6.91	6.73	7.04	7.61	8.79	9.95	3.82	3.9	4.45	44.5765	28.4091	34.1297	10.0503	51.2821	44.9438	59.4354	28.4091	56.8828	30.1508	76.9231	44.9438	-0.0260492	0.0188133	0.155059	0.30749	0.0209424	0.164921	0.25	0	0.4	0.666667	0.5	0	0.111975	0.00940666	0.27753	0.487078	0.260471	0.0824607
0	0	23.7892	17	74	173	24.7252	7.57	8.37	10.49	8.81	14.03	14.35	4.74	5.98	5.99	11.9474	19.0658	14.2552	0	16.7224	16.6945	35.8423	9.53289	21.3828	6.96864	33.4448	16.6945	0.10568	0.385733	0.592509	0.628831	0.261603	0.263713	0.666667	-1	0.333333	1	1	0	0.386173	-0.307133	0.462921	0.814415	0.630802	0.131857
1	0	22.2834	17	52.5	162	20.0046	6.29	6.59	6.87	5.68	7.77	8.59	3.4	4.71	4.83	75.8725	58.2242	64.3501	23.2829	63.6943	20.7039	60.698	43.6681	51.4801	34.9243	63.6943	41.4079	0.0476948	0.0922099	0.367958	0.512324	0.385294	0.420588	-0.25	-0.333333	-0.25	0.333333	2.5e-10	1	-0.101153	-0.120562	0.0589789	0.422829	0.192647	0.710294
1	0	26.8501	18	58	167	20.7967	5.2	5.25	5.95	7.78	7.95	8.12	4.85	5.26	5.53	57.1429	33.6134	62.8931	24.6305	57.0342	18.0832	76.1905	33.6134	75.4717	36.9458	76.0456	36.1664	0.00961538	0.144231	0.0218509	0.0437018	0.0845361	0.140206	0.25	0	0.166667	0.333333	0.333333	1	0.129808	0.0721154	0.0942588	0.188518	0.208935	0.570103
0	0	23.4606	17	68	169	23.8087	6.109	8.47	8.75	5.57	9.08	9.16	4.36	4.33	4.41	94.451	57.1429	77.0925	65.5022	115.473	90.7029	106.257	68.5714	99.1189	65.5022	115.473	90.7029	0.386479	0.432313	0.630162	0.644524	-0.00688073	0.0114679	0.111111	0.166667	0.222222	0	7.4e-11	0	0.248795	0.29949	0.426192	0.322262	-0.00344037	0.00573394
0	0	23.6797	13	84	185	24.5435	5.66	6.12	6.98	6.85	8.75	10.43	3.65	4.38	4.5	81.6993	42.9799	57.1429	47.9386	68.4932	44.4444	114.379	57.3066	114.286	47.9386	114.155	66.6667	0.0812721	0.233216	0.277372	0.522628	0.2	0.232877	0.285714	0.25	0.5	0	0.666667	0.5	0.183493	0.241608	0.388686	0.261314	0.433333	0.366438
0	0	31.3484	18	65	168	23.03	8.32	9.85	11.96	8.31	12.78	12.13	5.15	5.84	6.67	60.9137	16.7224	31.2989	32.9761	51.3699	14.9925	60.9137	25.0836	62.5978	24.7321	68.4932	44.9775	0.183894	0.4375	0.537906	0.459687	0.133981	0.295146	0	0.333333	0.5	-0.333333	0.333333	2	0.0919471	0.385417	0.518953	0.0631769	0.233657	1.14757
1	0	22.0616	17	60	172	20.2812	6.06	6.07	6.37	7.9	8.36	8.46	3.81	4	4.03	115.321	62.7943	71.7703	47.2813	100	99.2556	131.796	94.1915	119.617	70.922	150	99.2556	0.00165017	0.0511551	0.0582278	0.0708861	0.0498688	0.0577428	0.125	0.333333	0.4	0.333333	0.5	0	0.0633251	0.192244	0.229114	0.20211	0.274934	0.0288714
0	0	26.3354	18	64.9717	172.547	22.7904	6.81	7.08	7.56	8.76	10.71	10.46	4.35	4.46	5.09	70.6215	39.6825	28.0112	9.56023	67.2646	19.6464	70.6215	52.9101	84.0336	47.8011	67.2646	58.9391	0.0396476	0.110132	0.222603	0.194064	0.0252874	0.170115	0	0.25	0.666667	0.8	-1.33333e-10	2	0.0198238	0.180066	0.444635	0.497032	0.0126437	1.08506
0	0	22.1985	17	75	180	23.1481	6.63	7.78	8.21	6.9	7.28	7.68	4.06	5.62	6.3	38.5604	24.3605	13.7363	13.0208	35.5872	31.746	38.5604	24.3605	13.7363	13.0208	35.5872	31.746	0.173454	0.238311	0.0550725	0.113043	0.384236	0.551724	0	0	0	0	3.4e-10	0	0.086727	0.119155	0.0275362	0.0565217	0.192118	0.275862
0	0	23.2882	19	70	172	23.6614	8.18	10.94	13.93	7.97	10.06	10.81	4.92	6.92	7.75	54.8446	28.715	69.5825	55.5042	57.8035	12.9032	91.4077	50.2513	99.4036	46.2535	115.607	64.5161	0.337408	0.702934	0.262233	0.356336	0.406504	0.575203	0.4	0.428571	0.3	-0.2	1	4	0.368704	0.565753	0.281117	0.0781681	0.703252	2.2876
0	0	21.5086	17	85	180	26.2346	6.62	8.29	9.46	7.17	9.59	10.97	4.94	5.65	5.55	96.5018	63.4249	62.5652	54.6946	88.4956	72.0721	84.4391	31.7125	83.4202	36.4631	106.195	54.0541	0.252266	0.429003	0.337517	0.529986	0.143725	0.123482	-0.142857	-1	0.25	-0.5	0.2	-0.25	0.0547044	-0.285498	0.293759	0.014993	0.171862	-0.0632591
1	0	22.2998	16	62	173	20.7157	6.84	7.16	7.39	6.33	9.77	9.52	3.29	4.05	4.28	27.933	27.0636	20.4708	0	74.0741	23.3645	41.8994	27.0636	30.7062	21.0084	49.3827	46.729	0.0467836	0.0804094	0.543444	0.503949	0.231003	0.300912	0.333333	0	0.333333	1	-0.333333	1	0.190058	0.0402047	0.438389	0.751975	-0.0511651	0.650456
1	0	23.8439	16	72	180	22.2222	7.1118	8.01	8.32	8.38	11.26	11.34	3.85	4.4	4.97	62.422	12.0192	53.286	26.455	68.1818	0	87.3908	36.0577	79.929	0	90.9091	60.3622	0.126297	0.169887	0.343675	0.353222	0.142857	0.290909	0.285714	0.666667	0.333333		0.333333		0.206006	0.418277	0.338504		0.238095
1	0	22.8392	16	62	155	25.8065	6.69	7.31	8.12	6.69	7.66	7.93	4.13	4.73	4.57	68.3995	12.3153	26.1097	37.831	42.2833	21.8818	68.3995	49.2611	65.2742	37.831	42.2833	43.7637	0.0926756	0.213752	0.144993	0.185351	0.145278	0.106538	0	0.75	0.6	0	7.23333e-10	1	0.0463378	0.481876	0.372496	0.0926756	0.0726392	0.553269
0	0	30.82	21	64.9717	172.547	22.2222	7.21	7.66	9.68	9.21	10.28	10.62	4.31	5.84	5.4	26.1097	30.9917	29.1829	18.8324	68.4932	55.5556	52.2193	20.6612	77.821	37.6648	102.74	55.5556	0.0624133	0.34258	0.116178	0.153094	0.354988	0.2529	0.5	-0.5	0.625	0.5	0.5	0	0.281207	-0.0787101	0.370589	0.326547	0.427494	0.12645
0	0	29.6947	21	64.9717	172.547	23.6614	6.93	6.96	7.23	7.66	8.64	9.25	3.44	4.26	4.22	71.8391	41.4938	81.0185	54.0541	93.8967	47.3934	100.575	55.325	104.167	54.0541	93.8967	47.3934	0.004329	0.04329	0.127937	0.207572	0.238372	0.226744	0.285714	0.25	0.222222	0	1.6e-10	0	0.145022	0.146645	0.17508	0.103786	0.119186	0.113372
1	0	23.2799	17	54	168	19.1327	6.29	7.31	7.35	7.41	7.68	9.08	3.34	3.58	3.59	13.6799	13.6054	26.0417	11.0132	111.732	83.5655	13.6799	27.2109	13.0208	22.0264	27.933	55.7103	0.162162	0.168521	0.0364372	0.225371	0.0718563	0.0748503	0	0.5	-1	0.5	-0.75	-0.333333	0.0810811	0.334261	-0.481781	0.362686	-0.339072	-0.129242
1	0	23.8768	17	67	180	20.679	5.95	6.91	7.83	6.28	7.71	7.66	3.48	3.6	3.74	28.9436	12.7714	51.8807	13.0548	55.5556	26.738	43.4153	12.7714	38.9105	13.0548	55.5556	26.738	0.161345	0.315966	0.227707	0.219745	0.0344828	0.0747126	0.333333	0	-0.333333	0	-8e-10	0	0.247339	0.157983	-0.0528132	0.109873	0.0172414	0.0373563
1	0	26.5708	18	64.9717	172.547	19.2837	5.83	6.53	6.78	7.47	9.84	9.32	3.16	3.37	3.71	45.9418	44.2478	71.1382	42.9185	59.3472	26.9542	61.2557	14.7493	60.9756	10.7296	59.3472	26.9542	0.120069	0.16295	0.317269	0.247657	0.0664557	0.174051	0.25	-2	-0.166667	-3	1.5e-10	0	0.185034	-0.918525	0.0753012	-1.37617	0.0332278	0.0870253
1	0	24.1752	18	48	155	19.9792	8.15	8.02	8.17	9.5	10.32	11.68	3.8	4.25	4.42	87.2818	48.9596	38.7597	25.6849	70.5882	67.8733	87.2818	48.9596	77.5194	42.8082	70.5882	67.8733	-0.0159509	0.00245399	0.0863158	0.229474	0.118421	0.163158	0	0	0.5	0.4	-4.375e-10	0	-0.00797546	0.00122699	0.293158	0.314737	0.0592105	0.0815789
1	1	52.2245	8	53	155	22.0604	8.51	8.97	8.08	8.51	11.63	12.54	3.57	4.87	5.39	33.4448	0	25.7954	7.97448	20.5339	18.5529	55.7414	12.3762	42.9923	7.97448	41.0678	0	0.0540541	-0.0505288	0.366627	0.473561	0.364146	0.509804	0.4	1	0.4	0	1	-1	0.227027	0.474736	0.383314	0.23678	0.682073	-0.245098
1	1	46.0561	13	65	160	25.3906	7.92	8.06	8.29	6.82	10.39	13.07	4.1	4.81	4.5	62.0347	24.1255	57.7478	38.2555	103.95	0	74.4417	24.1255	76.9971	30.6044	83.1601	22.2222	0.0176768	0.0467172	0.52346	0.916422	0.173171	0.097561	0.166667	0	0.25	-0.25	-0.2		0.0921717	0.0233586	0.38673	0.333211	-0.0134146
1	1	46.0616	9	51	159	20.1733	6.52	7.64	8.59	8.39	10.21	11	4.42	5.46	6.81	65.445	11.6414	48.9716	45.4545	109.89	44.0529	65.445	23.2829	58.7659	18.1818	91.5751	29.3686	0.171779	0.317485	0.216925	0.311085	0.235294	0.540724	-2.17142e-16	0.5	0.166667	-1.5	-0.166667	-0.333333	0.0858896	0.408742	0.191796	-0.594458	0.0343137	0.103695
1	1	40	13	54	169	18.9069	6.28	7.06	6.85	7.02	10.88	14.37	3.55	4.53	4	14.1643	0	55.1471	20.8768	44.1501	50	70.8215	14.5985	64.3382	6.95894	66.2252	25	0.124204	0.0907643	0.549858	1.04701	0.276056	0.126761	0.8	1	0.142857	-2	0.5	-0.5	0.462102	0.545382	0.346357	-0.476496	0.388028	-0.18662
1	1	47.7837	18	57	176	18.4013	7.05	8.4	7.94	10.25	11.9	12.3	4.03	4.8	6.65	83.3333	25.1889	50.4202	16.2602	83.3333	15.0376	83.3333	37.7834	84.0336	40.6504	83.3333	30.0752	0.191489	0.126241	0.160976	0.2	0.191067	0.650124	0	0.333333	0.4	0.6	-3.2e-10	1	0.0957447	0.229787	0.280488	0.4	0.0955335	0.825062
1	1	46.6858	8	48	152	20.7756	6.57	7.93	8.26	8.89	12.24	13.07	4.28	4.81	5.12	37.831	24.2131	0	0	103.95	19.5312	0	0	0	0	0	0	0.207002	0.25723	0.376828	0.470191	0.123832	0.196262					-1	-1					-0.438084	-0.401869
1	1	42.2341	8	58	155	24.1415	7.26	8.56	9.77	8.76	13.62	13.69	4.7	6.14	6.71	35.0467	30.7062	44.0529	0	16.2866	29.8063	46.729	20.4708	44.0529	21.9138	65.1466	29.8063	0.179063	0.34573	0.554795	0.562785	0.306383	0.42766	0.25	-0.5	0	1	3	0	0.214532	-0.077135	0.277397	0.781393	1.65319	0.21383
1	1	49.306	8	59	156	24.2439	4.62	8.57	9.35	6.36	8.92	9.1	4.15	4.34	4.59	46.6744	10.6952	11.2108	0	46.0829	21.7865	35.0058	32.0856	33.6323	32.967	46.0829	21.7865	0.854978	1.02381	0.402516	0.430818	0.0457831	0.106024	-0.333333	0.666667	0.666667	1	1.9e-10	0	0.260823	0.845238	0.534591	0.715409	0.0228916	0.053012
1	1	46.8172	13	57	164	21.1927	5.54	7.31	6.18	7.48	11.59	9.38	4.03	3.88	3.75	54.7196	32.3625	17.2563	21.322	77.3196	53.3333	68.3995	48.5437	51.7688	42.6439	77.3196	53.3333	0.319495	0.115523	0.549465	0.254011	-0.0372208	-0.0694789	0.2	0.333333	0.666667	0.5	3.73334e-10	0	0.259747	0.224428	0.608066	0.377005	-0.0186104	-0.0347395
1	1	41.8563	19	66.5	166.922	25.2826	6.24	8.7	11.82	7.37	10.02	9.12	5.12	5.02	5.38	57.4713	8.46024	39.9202	32.8947	59.761	37.1747	45.977	25.3807	49.9002	32.8947	59.761	37.1747	0.394231	0.894231	0.359566	0.237449	-0.0195313	0.0507812	-0.25	0.666667	0.2	0	-4.13333e-10	0	0.0721154	0.780449	0.279783	0.118725	-0.00976563	0.0253906
0	1	45.8426	13	72	183	21.4996	6.48	6.73	8.96	8.7	10.31	13.88	3.87	3.94	6.2	89.153	55.8036	77.5946	36.0231	101.523	64.5161	104.012	33.4821	38.7973	21.6138	228.426	64.5161	0.0385802	0.382716	0.185057	0.595402	0.0180879	0.602067	0.142857	-0.666667	-1	-0.666667	1.25	0	0.0907187	-0.141975	-0.407471	-0.0356322	0.634044	0.301034
1	1	45.9329	13	51	158	20.4294	7.43	8.25	7.9	6.6	9.91	9.51	4.28	6.5	7	60.6061	37.9747	30.2725	10.5152	46.1538	14.2857	36.3636	37.9747	40.3633	31.5457	46.1538	28.5714	0.110363	0.0632571	0.501515	0.440909	0.518692	0.635514	-0.666667	0	0.25	0.666667	6.25e-10	1	-0.278152	0.0316285	0.375758	0.553788	0.259346	0.817757
0	1	46.0671	10	76	173	25.3934	7.11	6.09	6.27	7.93	12.06	14.62	3.68	3.91	4.24	49.2611	0	33.1675	20.5198	76.7263	47.1698	82.1018	47.8469	82.9187	41.0397	76.7263	47.1698	-0.14346	-0.118143	0.520807	0.843632	0.0625	0.152174	0.4	1	0.6	0.5	1.43333e-10	0	0.12827	0.440928	0.560404	0.671816	0.03125	0.076087
1	1	44.0301	8	65	160	25.3906	7.38	7.84	8.56	8.71	10.95	10.42	5.26	6.12	5.85	25.5102	23.3645	9.13242	19.1939	16.3399	17.094	51.0204	11.6822	54.7945	19.1939	49.0196	17.094	0.0623306	0.159892	0.257176	0.196326	0.163498	0.112167	0.5	-1	0.833333	0	2	0	0.281165	-0.420054	0.545254	0.098163	1.08175	0.0560837
0	1	43.6797	11	76	175	24.8163	7.92	8	9.36	10.43	10.75	12.96	4.69	4.81	5.09	75	53.4188	74.4186	69.4444	41.58	19.6464	75	53.4188	74.4186	54.0123	62.3701	39.2927	0.010101	0.181818	0.0306807	0.24257	0.0255864	0.0852878	0	0	0	-0.285714	0.5	1	0.00505051	0.0909091	0.0153404	-0.0215724	0.262793	0.542644
0	2	72.4873	8	96	163	36.1323	7.47	8.3	9.37	10.34	13.4	13.65	4.42	5.65	5.75	12.0482	21.3447	7.46269	29.304	17.6991	17.3913	48.1928	42.6894	52.2388	36.63	53.0973	52.1739	0.111111	0.254351	0.295938	0.320116	0.278281	0.300905	0.75	0.5	0.857143	0.2	2	2	0.430556	0.377175	0.57654	0.260058	1.13914	1.15045
0	2	76.512	5	76	175	24.8163	8.67	9.88	10.58	10.43	11.89	14.5	3.81	5.04	5.25	40.4858	18.9036	58.873	20.6897	79.3651	38.0952	70.8502	28.3554	67.2834	27.5862	99.2063	38.0952	0.139562	0.2203	0.139981	0.390221	0.322835	0.377953	0.428571	0.333333	0.125	0.25	0.25	0	0.284067	0.276817	0.13249	0.32011	0.286417	0.188976
0	2	73.0541	5	70.6556	163.797	25.96	9.77	11.64	10.9	13.31	22.07	30.11	4.41	6.14	8.34	42.9553	18.3486	31.7173	9.96347	65.1466	23.9808	34.3643	18.3486	40.7793	19.9269	48.8599	35.9712	0.191402	0.11566	0.658152	1.26221	0.39229	0.891156	-0.25	0	0.222222	0.5	-0.25	0.5	-0.0292989	0.0578301	0.440187	0.881104	0.0711451	0.695578
1	2	66.757	5	70.6556	155	25.2092	7.93	9.62	10.18	10.98	16.21	20.4	4.62	5.67	7.18	83.1601	19.6464	49.3523	14.7059	105.82	41.7827	51.9751	39.2927	61.6903	29.4118	52.9101	41.7827	0.213115	0.283733	0.476321	0.857923	0.227273	0.554113	-0.6	0.5	0.2	0.5	-0.5	0	-0.193443	0.391866	0.33816	0.678962	-0.136364	0.277056
1	2	65.6044	8	49	156	20.1348	8.21	8.53	9.81	9.67	14.93	17.48	3.91	4.89	5.6	58.6166	30.581	53.5834	34.3249	40.8998	17.8571	58.6166	10.1937	53.5834	5.72082	61.3497	17.8571	0.0389769	0.194884	0.54395	0.807653	0.250639	0.432225	0	-2	0	-5	0.5	0	0.0194884	-0.902558	0.271975	-2.09617	0.37532	0.216113
1	2	74.3765	5	80	157	32.4557	10.1	10.7	12.3	13.5	14.69	15.25	5.9	6.69	5.05	37.3832	16.2602	47.6515	0	29.8954	19.802	46.729	24.3902	54.4588	26.2295	59.7907	19.802	0.0594059	0.217822	0.0881481	0.12963	0.133898	-0.144068	0.2	0.333333	0.125	1	1	0	0.129703	0.275578	0.106574	0.564815	0.566949	-0.0720339
1	1	51.6988	13	79	167	28.3266	8.63	9.91	12.91	8.54	13.63	13.35	4.67	7.63	9.28	20.1816	7.74593	22.0103	22.4719	13.1062	10.7759	40.3633	38.7297	36.6838	37.4532	26.2123	43.1034	0.14832	0.495944	0.596019	0.563232	0.633833	0.987152	0.5	0.8	0.4	0.4	1	3	0.32416	0.647972	0.498009	0.481616	0.816916	1.99358
0	1	40	17	75	180	23.1481	5.76	6.42	8.07	7.32	11.1	9.88	3.51	5.1	4.95	93.4579	12.3916	27.027	10.1215	117.647	60.6061	93.4579	49.5663	90.0901	50.6073	98.0392	80.8081	0.114583	0.401042	0.516393	0.349727	0.452991	0.410256	0	0.75	0.7	0.8	-0.166667	0.333333	0.0572917	0.575521	0.608197	0.574863	0.143162	0.371795
0	1	40	17	75	180	23.1481	5.76	6.42	8.07	7.32	11.1	9.88	3.51	5.1	4.95	93.4579	12.3916	27.027	10.1215	117.647	60.6061	93.4579	49.5663	90.0901	50.6073	98.0392	80.8081	0.114583	0.401042	0.516393	0.349727	0.452991	0.410256	0	0.75	0.7	0.8	-0.166667	0.333333	0.0572917	0.575521	0.608197	0.574863	0.143162	0.371795
1	1	40.3778	8	66.5	166.922	26.1427	6.29	7.05	7.92	8.8	11.11	13.88	3.98	4.56	4.43	0	0	9.0009	7.20461	21.9298	0	42.5532	25.2525	36.0036	21.6138	43.8596	45.1467	0.120827	0.259141	0.2625	0.577273	0.145729	0.113065	1	1	0.75	0.666667	1		0.560413	0.629571	0.50625	0.62197	0.572864
1	1	41.5058	20	73	178	23.04	7.54	7.42	8.26	10.23	14.64	10.67	5.57	6.92	7.39	67.3854	24.2131	40.9836	9.37207	86.7052	27.0636	80.8625	24.2131	54.6448	18.7441	86.7052	27.0636	-0.0159151	0.0954907	0.431085	0.0430108	0.24237	0.32675	0.166667	-1.46727e-16	0.25	0.5	1.4e-10	0	0.0753758	0.0477454	0.340543	0.271505	0.121185	0.163375
0	1	50.6721	18	74	179	23.0954	7.34	7.04	7.97	10.35	11.88	10.92	4.57	5.86	4.92	28.4091	25.0941	25.2525	9.15751	0	20.3252	28.4091	25.0941	25.2525	27.4725	34.1297	40.6504	-0.0408719	0.0858311	0.147826	0.0550725	0.282276	0.0765864	0	0	0	0.666667		1	-0.020436	0.0429155	0.073913	0.36087		0.538293
1	1	54.7844	18	49	159	19.3821	6.61	6.36	6.89	9.69	15.52	18.08	4.26	4.67	4.55	31.4465	29.0276	25.7732	5.53097	42.8266	43.956	47.1698	43.5414	51.5464	33.1858	64.2398	43.956	-0.0378215	0.0423601	0.601651	0.865841	0.0962441	0.0680751	0.333333	0.333333	0.5	0.833333	0.5	0	0.147756	0.187847	0.550826	0.849587	0.298122	0.0340376
1	1	46.694	16	63	170	21.7993	7.14	10.17	10.97	9.38	16.13	15.61	4.89	6.92	7.73	19.6657	9.11577	37.1978	12.8123	57.8035	25.8732	58.9971	27.3473	49.597	25.6246	72.2543	38.8098	0.42437	0.536415	0.719616	0.664179	0.415133	0.580777	0.666667	0.666667	0.25	0.5	0.25	0.5	0.545518	0.601541	0.484808	0.58209	0.332566	0.540389
1	2	76.8953	5	54.3	148	24.79	14.08	15.6	18.12	13.82	15.94	20.26	9.42	11.27	10.95	0	5.51876	18.8206	4.93583	8.87311	9.13242	32.0513	16.5563	31.3676	19.7433	35.4925	27.3973	0.107955	0.286932	0.153401	0.465991	0.196391	0.16242	1	0.666667	0.4	0.75	3	2	0.553977	0.476799	0.2767	0.607996	1.5982	1.08121
1	0	32.835	20	50	175	16.3265	5.82	6.63	6.59	8.53	10.76	13.68	4.97	5.71	5.94	60.3318	45.5235	37.1747	14.6199	35.0263	16.835	60.3318	45.5235	46.4684	36.5497	52.5394	33.67	0.139175	0.132302	0.26143	0.603751	0.148893	0.195171	0	0	0.2	0.6	0.5	1	0.0695876	0.0661512	0.230715	0.601876	0.324447	0.597586
0	0	24.5229	13	62	172	20.9573	5.7	7.29	9.26	7.63	12.22	15.94	4.51	5.11	6.96	68.5871	21.5983	49.0998	6.27353	39.1389	28.7356	54.8697	10.7991	49.0998	18.8206	39.1389	14.3678	0.278947	0.624561	0.601573	1.08912	0.133038	0.543237	-0.25	-1	0	0.666667	-4.63334e-10	-0.5	0.0144737	-0.187719	0.300786	0.877894	0.0665188	0.0216186
1	1	50.2286	18	58	160	22.6562	7.16	7.62	8.79	9.73	14.67	17.13	4.1	5.23	6.7	52.4934	22.7531	47.7164	17.5131	76.4818	14.9254	65.6168	34.1297	68.1663	35.0263	76.4818	29.8507	0.0642458	0.227654	0.507708	0.760534	0.27561	0.634146	0.2	0.333333	0.3	0.5	-4.7e-10	1	0.132123	0.280493	0.403854	0.630267	0.137805	0.817073
1	1	55	14	52	156	21.3675	6.7	8.73	8.79	9.16	14.5	16.29	5.13	4.92	7.45	22.9095	11.3766	20.6897	18.4162	81.3008	40.2685	34.3643	34.1297	34.4828	18.4162	40.6504	40.2685	0.302985	0.31194	0.582969	0.778384	-0.0409357	0.452242	0.333333	0.666667	0.4	0	-0.5	0	0.318159	0.489303	0.491485	0.389192	-0.270468	0.226121
0	0	20.9993	13	75	173	25.0593	7.48	9.86	9.69	8.66	11.33	13.51	4.41	5.04	4.94	70.9939	30.9598	61.7829	37.0096	59.5238	40.4858	91.2779	41.2797	88.2613	29.6077	79.3651	40.4858	0.318182	0.295455	0.308314	0.560046	0.142857	0.120181	0.222222	0.25	0.3	-0.25	0.333333	0	0.270202	0.272727	0.304157	0.155023	0.238095	0.0600907
1	0	22.037	13	85	170	29.4118	6.65	7.79	7.6	8.39	8.23	7.82	4.73	5.04	6.95	51.3479	13.1579	24.3013	12.7877	59.5238	14.3885	77.0218	26.3158	72.904	25.5754	79.3651	28.777	0.171429	0.142857	-0.0190703	-0.067938	0.0655391	0.469345	0.333333	0.5	0.666667	0.5	0.333333	1	0.252381	0.321429	0.323798	0.216031	0.199436	0.734672
0	0	24.4545	21	63	174	20.8086	8.48	11.61	10.81	7.22	7.98	13.88	5.23	6.04	6.05	51.6796	27.7521	87.7193	21.6138	99.3377	66.1157	94.7459	27.7521	100.251	28.8184	99.3377	33.0579	0.369104	0.274764	0.105263	0.922438	0.154876	0.156788	0.454545	-1.28016e-16	0.125	0.25	4.46667e-10	-0.5	0.411825	0.137382	0.115132	0.586219	0.0774379	-0.171606
1	0	24.23	17	52	160	20.3125	6.89	7.29	6.73	7.26	7.11	7.42	3.7	4.32	5.2	54.8697	29.7177	70.3235	26.9542	69.4444	19.2308	54.8697	29.7177	56.2588	26.9542	46.2963	38.4615	0.0580552	-0.0232221	-0.0206612	0.0220386	0.167568	0.405405	0	0	-0.25	0	-0.333333	1	0.0290276	-0.011611	-0.135331	0.0110193	-0.0828829	0.702703
1	0	30.6502	18	55	173	18.3768	6.78	7.06	8.67	7.07	11.46	11.84	4.54	4.87	6.24	42.4929	0	34.904	16.8919	41.0678	32.0513	14.1643	23.0681	17.452	25.3378	20.5339	32.0513	0.0412979	0.278761	0.620934	0.674682	0.0726872	0.374449	-2	1	-1	0.333333	-0.5	0	-0.979351	0.639381	-0.189533	0.504008	-0.213656	0.187225
1	0	23.499	18	58	170	20.0692	5.97	7.76	6.25	7.6	8.15	13.71	3.81	4.05	4.17	51.5464	48	73.6196	36.4697	98.7654	23.9808	64.433	0	73.6196	0	98.7654	0	0.299832	0.0469012	0.0723684	0.803947	0.0629921	0.0944882	0.2		1.93031e-16		-1.24999e-11	-1	0.249916		0.0361842		0.0314961	-0.452756
1	0	24	18	66	160	25.7812	6.85	8.3	9.35	8.23	12.82	15.23	4.04	4.36	4.63	48.1928	21.3904	62.4025	26.264	68.8073	43.1965	60.241	0	62.4025	0	68.8073	0	0.211679	0.364964	0.557716	0.850547	0.0792079	0.14604	0.2		0		7.2e-10	-1	0.205839		0.278858		0.039604	-0.42698
0	0	23.6112	18	70	178	22.0932	7.58	7.83	8.86	6.29	9.38	14.07	4.54	4.82	4.93	89.3997	45.1467	74.6269	28.4293	103.734	60.8519	102.171	56.4334	106.61	56.8586	103.734	81.1359	0.0329815	0.168865	0.491256	1.23688	0.061674	0.0859031	0.125	0.2	0.3	0.5	3.28e-10	0.333333	0.0789908	0.184433	0.395628	0.868442	0.030837	0.209618
1	0	23.7563	18	70	178	22.0932	6.25	6.84	6.88	7.96	10.28	10.44	4.22	4	4.68	73.0994	29.0698	48.6381	9.57854	100	21.3675	73.0994	43.6047	68.0934	38.3142	75	64.1026	0.0944	0.1008	0.291457	0.311558	-0.0521327	0.109005	0	0.333333	0.285714	0.75	-0.25	2	0.0472	0.217067	0.288586	0.530779	-0.151066	1.0545
0	0	24.7502	18	64.9717	172.547	20.0692	7.12	7.05	8.68	7.23	8.41	8.75	5.23	5.5	5.94	70.922	23.0415	47.5624	22.8571	90.9091	16.835	99.2908	34.5622	95.1249	34.2857	90.9091	33.67	-0.00983146	0.219101	0.163209	0.210235	0.0516252	0.135755	0.285714	0.333333	0.5	0.333333	1e-10	1	0.137941	0.276217	0.331604	0.271784	0.0258126	0.567878
0	0	23.3895	18	72	179	22.4712	5.03	5.51	5.08	6.52	7.31	8.86	3.38	3.6	3.82	54.4465	19.685	82.0793	22.5734	83.3333	26.178	72.5953	39.3701	82.0793	33.86	83.3333	52.356	0.0954274	0.00994036	0.121166	0.358896	0.0650888	0.130178	0.25	0.5	0	0.333333	4e-10	1	0.172714	0.25497	0.0605828	0.346115	0.0325444	0.565089
0	0	23.0938	18	75	180	23.1481	5.61	6.67	7.73	6.32	11.41	9.35	3.38	4.59	5.09	59.97	0	43.8212	10.6952	43.573	39.2927	44.9775	25.8732	35.057	21.3904	43.573	19.6464	0.188948	0.377897	0.80538	0.47943	0.357988	0.505917	-0.333333	1	-0.25	0.5	1.135e-09	-0.5	-0.0721925	0.688948	0.27769	0.489715	0.178994	0.00295858
1	0	23.4524	18	64	170	22.1453	4.86	7.18	7.75	6.4	9.9	9.5	4.86	3.8	5.8	0	0	10.101	0	0	17.2414	27.8552	25.8065	30.303	21.0526	26.3158	17.2414	0.477366	0.59465	0.546875	0.484375	-0.218107	0.193416	1	1	0.666667	1		0	0.738683	0.797325	0.606771	0.742188		0.0967078
1	0	23.3949	18	43	159	17.0088	6.48	6.7	6.97	6.78	7.68	7.98	4.89	5.35	6.05	59.7015	14.3472	52.0833	0	37.3832	33.0579	44.7761	43.0416	39.0625	37.594	56.0748	33.0579	0.0339506	0.0756173	0.132743	0.176991	0.0940695	0.237219	-0.333333	0.666667	-0.333333	1	0.5	0	-0.149691	0.371142	-0.100295	0.588496	0.297035	0.118609
0	0	28.4846	18	70	184	20.6758	6.11	6.54	7.7	7.7	8.04	8.65	3.76	3.69	3.68	91.7431	51.9481	49.7512	23.1214	108.401	54.3478	107.034	51.9481	111.94	46.2428	108.401	27.1739	0.0703764	0.260229	0.0441558	0.123377	-0.018617	-0.0212766	0.142857	0	0.555556	0.5	1e-10	-0.5	0.106617	0.130115	0.299856	0.311688	-0.00930851	-0.260638
0	0	26.0589	18	71	179	22.1591	5.61	6.49	6.31	7.23	10.2	12.26	3.64	4.36	4.35	77.0416	31.6957	39.2157	0	45.8716	45.977	61.6333	47.5436	88.2353	24.4698	91.7431	22.9885	0.156863	0.124777	0.410788	0.695712	0.197802	0.195055	-0.25	0.333333	0.555556	1	1	-0.5	-0.0465686	0.229055	0.483172	0.847856	0.598901	-0.152473
1	0	23.5921	18	51	165	18.7328	6.48	7.57	9.44	7.49	7.95	8.91	4.7	4.97	5.21	26.4201	10.5932	0	11.2233	40.2414	38.3877	66.0502	31.7797	62.8931	33.67	60.3622	38.3877	0.16821	0.45679	0.0614152	0.189586	0.0574468	0.108511	0.6	0.666667	1	0.666667	0.5	0	0.384105	0.561728	0.530708	0.428126	0.278723	0.0542553
1	2	74.4175	5	74	168	26.2188	10.18	16.86	12.4	12.6	13.21	15.17	6.15	6.99	6.46	5.9312	8.06452	0	6.59196	14.3062	0	23.7248	8.06452	30.2801	6.59196	28.6123	15.4799	0.656189	0.218075	0.0484127	0.203968	0.136585	0.0504065	0.75	0	1	0	1		0.703094	0.109037	0.524206	0.101984	0.568293
1	2	66.6092	5	50.5	160	19.7266	5.71	8.84	8.32	10.35	13.92	14.67	3.2	4.78	5.48	45.2489	12.0192	28.7356	13.6333	41.841	18.2482	45.2489	36.0577	43.1034	13.6333	62.7615	36.4964	0.548161	0.457093	0.344928	0.417391	0.49375	0.7125	0	0.666667	0.333333	0	0.5	1	0.274081	0.56188	0.33913	0.208696	0.496875	0.85625
1	2	68.7255	9	58.6	162	22.3289	7.88	8.59	9.27	11.14	19.08	22.02	4.09	4.16	4.81	23.2829	10.7875	36.6876	13.624	72.1154	41.58	81.4901	43.1499	5.24109	4.54133	24.0385	20.79	0.0901015	0.176396	0.712747	0.976661	0.0171149	0.176039	0.714286	0.75	-6	-2	-0.666667	-0.5	0.402194	0.463198	-2.64363	-0.51167	-0.324776	-0.16198
1	2	76.5832	5	70.6556	155	23.03	8.76	11.36	12.97	10	12.79	9.98	4.89	4.81	4.97	17.6056	7.7101	15.6372	10.02	20.79	20.1207	26.4085	0	23.4558	0	20.79	0	0.296804	0.480594	0.279	-0.002	-0.0163599	0.0163599	0.333333		0.333333		-4.8e-10	-1	0.315068		0.306167		-0.00817996	-0.49182
1	2	71.4305	5	70.6556	163.797	24.5089	7.66	10.11	10.01	9.86	15.17	12.48	3.64	4.65	5.09	29.6736	9.99001	19.7759	16.0256	43.0108	0	29.6736	19.98	26.3678	24.0385	43.0108	39.2927	0.319843	0.306789	0.53854	0.26572	0.277473	0.398352	0	0.5	0.25	0.333333	-2.75e-10		0.159922	0.403394	0.39427	0.299527	0.138736
1	2	67.6605	8	78	163	29.3575	7.74	9.14	11.14	9.97	11.98	13.02	4.05	5.02	5.75	65.6455	17.9533	41.7362	23.0415	99.6016	34.7826	65.6455	53.86	66.778	46.0829	59.761	86.9565	0.180879	0.439276	0.201605	0.305918	0.239506	0.419753	0	0.666667	0.375	0.5	-0.4	1.5	0.0904393	0.552972	0.288302	0.402959	-0.0802469	0.959877
1	2	65	5	70.6556	150	24.8016	7.49	9.53	9.01	9.73	12.48	12.65	3.6	3.85	4.08	20.9864	11.0988	8.01282	7.90514	25.974	24.5098	52.4659	0	48.0769	0	77.9221	0	0.272363	0.202937	0.282631	0.300103	0.0694444	0.133333	0.6		0.833333		2	-1	0.436182		0.557982		1.03472	-0.433333
1	2	65.1335	8	70	158	28.0404	8.85	9.69	9.22	13.66	12.8	13.28	6.15	6.57	6.41	41.2797	21.692	31.25	15.0602	60.8828	31.2012	72.2394	32.538	62.5	30.1205	76.1035	46.8019	0.0949153	0.0418079	-0.0629575	-0.0278184	0.0682927	0.0422764	0.428571	0.333333	0.5	0.5	0.25	0.5	0.261743	0.187571	0.218521	0.236091	0.159146	0.271138
1	2	73.8316	5	65	165	23.8751	6.78	9.44	9.59	9.77	11.24	11.93	3.8	5.5	4.65	10.5932	10.4275	0	0	0	0	31.7797	0	26.6904	8.38223	36.3636	0	0.39233	0.414454	0.150461	0.221085	0.447368	0.223684	0.666667		1	1			0.529499		0.57523	0.610542
1	2	71.3238	5	59	158	23.634	10.39	13.35	13.04	13.49	17.75	15.34	4.72	5.76	5.56	22.4719	15.3374	45.0704	13.0378	86.8056	17.9856	22.4719	15.3374	28.169	19.5567	34.7222	35.9712	0.284889	0.255053	0.315789	0.137139	0.220339	0.177966	0	-1.15818e-16	-0.6	0.333333	-0.6	1	0.142445	0.127526	-0.142105	0.235236	-0.189831	0.588983
1	2	65	11	78	168	27.6361	6.51	9.22	9.94	12.01	15.48	14.46	4.44	5.56	5.43	54.2299	30.1811	51.6796	27.6625	35.9712	36.8324	43.3839	40.2414	32.2997	41.4938	53.9568	55.2486	0.416283	0.526882	0.288926	0.203997	0.252252	0.222973	-0.25	0.25	-0.6	0.333333	0.5	0.5	0.0831413	0.388441	-0.155537	0.268665	0.376126	0.361486
1	2	74.4203	8	55	162	20.9572	9.27	9.34	9.34	12.47	16.35	13.25	4.43	4.9	6.6	42.8266	10.7066	18.3486	22.6415	102.041	30.303	0	0	0	0	0	0	0.00755124	0.00755124	0.311147	0.0625501	0.106095	0.489842					-1	-1					-0.446953	-0.255079
1	2	76.3587	5	60	150	26.6667	9.34	9.65	9.58	11.78	9.89	11.79	4.59	5.1	4.95	0	0	0	0	0	0	0	0	0	0	0	0	0.0331906	0.0256959	-0.160441	0.000848896	0.111111	0.0784314
1	2	76.8843	5	65	170	22.4913	12.15	14.11	11.09	14.7	21.46	17.99	5.54	4.95	4.9	35.4359	9.01713	18.6393	16.6759	40.404	20.4082	21.2615	18.0343	18.6393	16.6759	20.202	20.4082	0.161317	-0.0872428	0.459864	0.22381	-0.106498	-0.115523	-0.666667	0.5	0	0	-0.5	0	-0.252675	0.206379	0.229932	0.111905	-0.303249	-0.0577617
1	2	78.5216	5	70.6556	163.797	23.33	6.55	8.44	9.37	7.03	11.86	12.21	5.11	6.08	12.34	35.545	21.3447	42.1585	8.19001	65.7895	16.2075	0	0	0	0	0	0	0.28855	0.430534	0.687055	0.736842	0.189824	1.41487					-1	-1					-0.405088	0.207436
1	1	45.3634	18	55	165	20.202	7.13	10.92	9.09	8.83	12.98	11.62	3.95	5.67	7.58	27.4725	55.0055	38.5208	25.8176	70.5467	26.3852	45.7875	44.0044	53.9291	34.4234	52.9101	52.7704	0.531557	0.274895	0.469989	0.315968	0.435443	0.918987	0.4	-0.25	0.285714	0.25	-0.25	1	0.465778	0.0124474	0.377851	0.282984	0.0927215	0.959494
